# Supplementary material for: Occupational Exposures and Risks of Non-Hodgkin Lymphoma: A Meta-Analysis
Source: Cancers (Basel). 2023 May 4;15(9):2600. doi: 10.3390/cancers15092600 (PMC10177442; doi:10.3390/cancers15092600)
Supplement: Supplementary file 1 [file cancers-15-02600-s001.zip]

Archive with 1 entries (1 files):
- cancers-2300971-supplementary.pdf
